# Supplementary material for: Design of a Fatigue Detection System for High-Speed Trains Based on Driver Vigilance Using a Wireless Wearable EEG
Source: Sensors (Basel). 2017 Mar 1;17(3):486. doi: 10.3390/s17030486 (PMC5375772; doi:10.3390/s17030486)
Supplement: Supplementary file 1 [file sensors-17-00486-s001.zip]

Archive with 1 entries (1 files):
- Demo Video.mp4
